# Supplementary material for: A Novel Pseudoalteromonas xiamenensis Marine Isolate as a Potential Probiotic: Anti-Inflammatory and Innate Immune Modulatory Effects against Thermal and Pathogenic Stresses
Source: Mar Drugs. 2021 Dec 15;19(12):707. doi: 10.3390/md19120707 (PMC8707914; doi:10.3390/md19120707)
Supplement: Supplementary file 1 [file marinedrugs-19-00707-s001.zip]

Archive with 1 entries (1 files):
- marinedrugs-1459324-supplementary.pdf
